# Supplementary material for: Reconcile the debate over protective effects of BCG vaccine against COVID-19
Source: Sci Rep. 2021 Apr 16;11:8356. doi: 10.1038/s41598-021-87731-9 (PMC8052320; doi:10.1038/s41598-021-87731-9)
Supplement: Supplementary file 2 — Supplementary Information 1. [file 41598_2021_87731_MOESM2_ESM.xlsx]

## Sheet: Titles
Reconcile the Debate over Protective Effects of BCG Vaccine Against COVID-19
Wei Fu1,2,^, Pei-Chuan Ho3,^, Chia-Lun Liu1,2,^, Kai-Teh Tzeng3, Nawar Nayeem3, Jonni S. Moore2, Li-San Wang1,2,*, Shin-Yi Chou1,2,3,4,*
1 Penn Neurodegeneration Genomics Center, Perelman School of Medicine, University of Pennsylvania, Philadelphia PA, USA
2 Department of Pathology and Laboratory Medicine, Perelman School of Medicine, University of Pennsylvania, Philadelphia PA, USA
3 Department of Economics, Lehigh University, Bethlehem, PA, USA
4 National Bureau of Economic Research, Cambridge, MA, USA
^ co-first author
* co-corresponding author

## Sheet: Supplementary-Table-2
Supplementary Table 2: Sample Specifications:
Sample	Restriction on # deaths	Restriction on Population	Restriction on Country Income
Sample 0	No	No	No
Sample 1	No	Pop > 1 M	No
Sample 2	No	Pop > 1 M	High Income (level: 2,3,4)
Sample 3	No	No	High Income (level: 2,3,4)
Sample 4	Max deaths >= 10	Pop > 1 M	No
Sample 5	Max deaths >= 10	Pop > 1 M	High Income (level: 2,3,4)
Sample 6	Max deaths >= 10	No	High Income (level: 2,3,4)
Notes: Income level is based on the World Bank income classifications. 1: Low Income, 2: Lower Middle Income, 3: Upper Middle Income, 4: High Income

## Sheet: Supplementary-Table-3
Supplementary Table 3: Country List in Model 1
Country	Currently has BCG for all	Had BCG for all in the past	Never had BCG for all
Afghanistan	1	0	0
Albania	1	0	0
Algeria	1	0	0
Andorra	0	1	0
Angola	1	0	0
Argentina	1	0	0
Australia	0	1	0
Austria	0	1	0
Azerbaijan	1	0	0
Bahrain	0	1	0
Bangladesh	1	0	0
Barbados	1	0	0
Belarus	1	0	0
Belgium	0	0	1
Belize	1	0	0
Benin	1	0	0
Bolivia	1	0	0
Bosnia and Herzegovina	1	0	0
Botswana	1	0	0
Brazil	1	0	0
Brunei	1	0	0
Bulgaria	1	0	0
Burkina Faso	1	0	0
Burma	1	0	0
Burundi	1	0	0
Cabo Verde	1	0	0
Cameroon	1	0	0
Canada	0	0	1
Central African Republic	1	0	0
Chad	1	0	0
Chile	1	0	0
China	1	0	0
Colombia	1	0	0
Congo (Kinshasa)	1	0	0
Costa Rica	1	0	0
Cote d'Ivoire	1	0	0
Croatia	1	0	0
Cuba	1	0	0
Cyprus	0	0	1
Czechia	0	1	0
Denmark	0	1	0
Djibouti	1	0	0
Dominican Republic	1	0	0
Ecuador	0	1	0
Egypt	1	0	0
El Salvador	1	0	0
Estonia	1	0	0
Ethiopia	1	0	0
Fiji	1	0	0
Finland	0	1	0
France	0	1	0
Gabon	1	0	0
Gambia	1	0	0
Georgia	1	0	0
Germany	0	1	0
Ghana	1	0	0
Greece	1	0	0
Guatemala	1	0	0
Guinea	1	0	0
Guyana	1	0	0
Haiti	1	0	0
Honduras	1	0	0
Hungary	1	0	0
Iceland	0	1	0
India	1	0	0
Indonesia	1	0	0
Iran	1	0	0
Iraq	1	0	0
Ireland	1	0	0
Israel	0	1	0
Italy	0	0	1
Jamaica	1	0	0
Japan	1	0	0
Jordan	1	0	0
Kazakhstan	1	0	0
Kenya	1	0	0
Korea, South	1	0	0
Kuwait	1	0	0
Kyrgyzstan	1	0	0
Latvia	1	0	0
Lebanon	0	0	1
Liberia	1	0	0
Libya	1	0	0
Lithuania	1	0	0
Luxembourg	0	1	0
Madagascar	1	0	0
Malawi	1	0	0
Malaysia	1	0	0
Mali	1	0	0
Mauritania	1	0	0
Mauritius	1	0	0
Mexico	1	0	0
Moldova	1	0	0
Morocco	1	0	0
Mozambique	1	0	0
Namibia	1	0	0
Nepal	1	0	0
Netherlands	0	0	1
New Zealand	0	1	0
Nicaragua	1	0	0
Nigeria	1	0	0
Norway	0	1	0
Oman	1	0	0
Pakistan	1	0	0
Panama	1	0	0
Papua New Guinea	1	0	0
Paraguay	1	0	0
Peru	1	0	0
Philippines	1	0	0
Poland	1	0	0
Portugal	1	0	0
Qatar	1	0	0
Romania	1	0	0
Russia	1	0	0
Rwanda	1	0	0
Saudi Arabia	1	0	0
Senegal	1	0	0
Serbia	1	0	0
Sierra Leone	1	0	0
Singapore	1	0	0
Slovakia	0	1	0
Somalia	1	0	0
South Africa	1	0	0
South Sudan	1	0	0
Spain	0	1	0
Sri Lanka	1	0	0
Sudan	1	0	0
Suriname	1	0	0
Sweden	0	1	0
Switzerland	0	1	0
Syria	1	0	0
Taiwan	1	0	0
Tanzania	1	0	0
Thailand	1	0	0
Togo	1	0	0
Trinidad and Tobago	0	0	1
Tunisia	1	0	0
Turkey	1	0	0
Uganda	1	0	0
Ukraine	1	0	0
United Arab Emirates	1	0	0
United Kingdom	0	1	0
United States	0	0	1
Uruguay	1	0	0
Uzbekistan	1	0	0
Venezuela	1	0	0
Vietnam	1	0	0
Yemen	1	0	0
Zambia	1	0	0
Zimbabwe	1	0	0

## Sheet: Supplementary-Table-4
Supplementary Table 4: Country List in Model 2
Country	under50	over50
Afghanistan	0.84	0
Angola	0.82	0
Argentina	1	1
Australia	0.32	0.571
Austria	0.42	0.514
Bangladesh	0.82	0
Barbados	1	0.4
Belarus	1	0.571
Belgium	0	0
Belize	1	0.486
Bosnia and Herzegovina	1	0.571
Brazil	0.88	0
Bulgaria	1	0.543
Canada	0	0
Chile	1	0.629
China	1	0.6
Colombia	1	0.286
Congo (Kinshasa)	0.72	0
Croatia	1	0.629
Cuba	1	0.229
Cyprus	0	0
Czechia	0.82	0.486
Denmark	0.34	0.686
Dominican Republic	0.84	0
Egypt	0.92	0
El Salvador	1	0
Estonia	1	0.714
Ethiopia	0.8	0
Fiji	1	0.286
Finland	0.74	0.829
France	0.76	0.571
Gambia	0.82	0
Georgia	0.58	0
Germany	0.58	0.257
Guyana	1	0.457
Hungary	1	0.486
India	0.84	0
Indonesia	0.42	0
Iran	0.72	0
Ireland	1	0.429
Israel	0.26	0.429
Italy	0	0
Jamaica	1	0.543
Kazakhstan	1	0.143
Kenya	0.8	0
Korea, South	0.9	0
Kyrgyzstan	1	0.714
Latvia	1	0.857
Lebanon	0	0
Libya	0.98	0
Lithuania	1	0.714
Malawi	0.92	0
Malaysia	1	0.257
Mauritius	1	0.543
Mexico	1	0.543
Nepal	0.68	0
Netherlands	0	0
New Zealand	0.3	0
Nigeria	0.58	0
Norway	0.8	0.657
Pakistan	0.84	0
Panama	1	0.6
Peru	1	0.714
Philippines	1	0.543
Poland	1	0.429
Portugal	1	0.143
Romania	1	1
Russia	1	0.714
Rwanda	1	0.4
Saudi Arabia	0.82	0
Senegal	0.68	0
Sierra Leone	0.6	0
Singapore	1	0.429
Slovakia	0.86	0.486
South Africa	0.94	0
Spain	0.24	0.143
Sri Lanka	1	0.6
Sudan	0.88	0
Sweden	0.12	0.857
Switzerland	0.36	0.286
Taiwan	1	0.143
Tanzania	0.9	0
Thailand	0.86	0
Tunisia	1	1
Turkey	1	0.514
Uganda	0.66	0
Ukraine	1	0.714
United Kingdom	0.72	0.486
United States	0	0
Uruguay	0.8	0
Uzbekistan	1	0.943
Vietnam	0.7	0

## Sheet: Supplementary-Table-5
Supplementary Table 5: Country List in Model 3
Country	Ave BCG Coverage (1990-2018)	High BCG Coverage
Sweden	0.191034	0
Chad	0.485862	0
Afghanistan	0.513793	0
Nigeria	0.521034	0
Congo (Kinshasa)	0.594483	0
Ireland	0.611034	0
Ethiopia	0.635172	0
Angola	0.637241	0
Yemen	0.65069	0
Djibouti	0.696552	0
Central African Republic	0.748621	0
Guinea	0.762069	0
Madagascar	0.762414	0
Haiti	0.764483	0
Sudan	0.771034	0
Pakistan	0.775517	0
Cameroon	0.781724	0
Mali	0.782759	0
Liberia	0.7905	0
Cote d'Ivoire	0.802759	0
India	0.805172	0
France	0.812778	0
Indonesia	0.823448	0
South Africa	0.833448	1
Mozambique	0.846897	1
Uganda	0.857931	1
Guatemala	0.859655	1
Mauritania	0.862414	1
Georgia	0.863333	1
Azerbaijan	0.868519	1
Sierra Leone	0.8705	1
Togo	0.87069	1
Nepal	0.872759	1
Jordan	0.874706	1
Costa Rica	0.875172	1
Bosnia and Herzegovina	0.88037	1
Namibia	0.881429	1
Papua New Guinea	0.881724	1
Philippines	0.884138	1
Portugal	0.885	1
Paraguay	0.88931	1
Benin	0.891379	1
Senegal	0.892414	1
El Salvador	0.897586	1
Burundi	0.898621	1
Bolivia	0.898621	1
Burkina Faso	0.898966	1
Ukraine	0.899259	1
Zimbabwe	0.902414	1
Korea, South	0.905862	1
Rwanda	0.906552	1
Colombia	0.91069	1
Venezuela	0.913793	1
Peru	0.91931	1
China	0.92	1
Dominican Republic	0.92069	1
Turkey	0.924828	1
Gabon	0.925172	1
Ghana	0.929655	1
Japan	0.930625	1
Mauritius	0.931379	1
Jamaica	0.933448	1
Kazakhstan	0.934074	1
Kenya	0.937241	1
Malawi	0.941379	1
Iraq	0.942069	1
Nicaragua	0.943103	1
Poland	0.943448	1
Albania	0.943448	1
Zambia	0.943448	1
Guyana	0.944483	1
Russia	0.948519	1
Saudi Arabia	0.949655	1
Vietnam	0.951724	1
Bangladesh	0.951724	1
Belize	0.955172	1
Ecuador	0.955172	1
Serbia	0.955926	1
Sri Lanka	0.956207	1
Honduras	0.957586	1
Chile	0.958966	1
Tunisia	0.959655	1
Egypt	0.960345	1
Latvia	0.96037	1
Slovakia	0.960526	1
Brazil	0.963103	1
Mexico	0.963448	1
Morocco	0.964828	1
Cabo Verde	0.968966	1
United Arab Emirates	0.97	1
Kuwait	0.97	1
Gambia	0.971724	1
Panama	0.973103	1
Kyrgyzstan	0.974815	1
Algeria	0.975172	1
Brunei	0.975517	1
Estonia	0.975769	1
Argentina	0.976552	1
Botswana	0.976552	1
Czechia	0.977059	1
Iran	0.977586	1
Oman	0.977586	1
Bulgaria	0.977931	1
Qatar	0.978276	1
Belarus	0.978519	1
Romania	0.978621	1
Uzbekistan	0.978889	1
Croatia	0.980741	1
Lithuania	0.980741	1
Fiji	0.982069	1
Libya	0.982414	1
Finland	0.982941	1
Malaysia	0.985517	1
Singapore	0.985862	1
Uruguay	0.987931	1
Cuba	0.988276	1
Thailand	0.988966	1
Hungary	0.99	1

## Sheet: Supplementary-Table-6-Part-1
Supplementary Table 6 Part 1: Impact of BCG Vaccination on COVID-19 Mortality: Model 1
	(1)	(2)	(3)	(4)	(5)	(6)	(7)	(8)	(9)	(10)	(11)	(12)	(13)	(14)
	Dependent Variable: Log(Death)
	Sample 0		Sample 1		Sample 2		Sample 3		Sample 4		Sample 5		Sample 6
All BCG * Day 31-90	-0.870	-0.906	-0.785	-0.815	-0.656	-0.650	-0.771	-0.774	-0.765	-0.789	-0.654	-0.648	-0.736	-0.733
	(0.685)	(0.687)	(0.685)	(0.686)	(0.689)	(0.686)	(0.688)	(0.688)	(0.684)	(0.684)	(0.688)	(0.686)	(0.691)	(0.690)
All BCG * Day 91-150	-0.263	-0.307	-0.162	-0.204	0.029	0.019	-0.112	-0.127	-0.116	-0.155	0.046	0.036	-0.041	-0.052
	(0.722)	(0.735)	(0.721)	(0.734)	(0.728)	(0.734)	(0.728)	(0.735)	(0.719)	(0.730)	(0.726)	(0.732)	(0.732)	(0.738)
All BCG * Day 151+	0.055	0.056	0.149	0.155	0.322	0.362	0.194	0.226	0.208	0.218	0.351	0.391	0.282	0.317
	(0.598)	(0.629)	(0.599)	(0.629)	(0.606)	(0.630)	(0.604)	(0.630)	(0.595)	(0.625)	(0.604)	(0.628)	(0.608)	(0.632)
Had BCG * Day 31-90	0.069	0.093	0.285	0.308	0.281	0.317	0.068	0.105	0.289	0.314	0.285	0.320	0.059	0.098
	(0.736)	(0.738)	(0.741)	(0.743)	(0.744)	(0.742)	(0.738)	(0.736)	(0.740)	(0.741)	(0.743)	(0.741)	(0.741)	(0.738)
Had BCG * Day 91-150	-0.059	-0.012	0.210	0.261	0.208	0.266	-0.060	-0.004	0.212	0.265	0.210	0.269	-0.065	-0.009
	(0.780)	(0.795)	(0.782)	(0.796)	(0.785)	(0.793)	(0.782)	(0.792)	(0.780)	(0.793)	(0.783)	(0.792)	(0.787)	(0.795)
Had BCG * Day 151+	-0.293	-0.215	0.055	0.137	0.053	0.145	-0.294	-0.206	0.057	0.143	0.055	0.148	-0.298	-0.212
	(0.674)	(0.706)	(0.667)	(0.701)	(0.670)	(0.699)	(0.676)	(0.704)	(0.665)	(0.698)	(0.668)	(0.698)	(0.680)	(0.707)
Observations	29,951	30,149	27,845	28,043	23,164	23,362	25,270	25,468	27,358	27,556	22,864	23,062	24,494	24,692
Adjusted R-squared	0.926	0.926	0.927	0.927	0.928	0.930	0.927	0.928	0.928	0.929	0.929	0.931	0.928	0.930
Day dummies	Yes	Yes	Yes	Yes	Yes	Yes	Yes	Yes	Yes	Yes	Yes	Yes	Yes	Yes
Country dummies	Yes	Yes	Yes	Yes	Yes	Yes	Yes	Yes	Yes	Yes	Yes	Yes	Yes	Yes
Government response index	Yes	-	Yes	-	Yes	-	Yes	-	Yes	-	Yes	-	Yes	-
Policy stringency index	-	Yes	-	Yes	-	Yes	-	Yes	-	Yes	-	Yes	-	Yes
# of countries	150	151	139	140	113	114	124	125	136	137	111	112	119	120
Outcome mean	4.698	4.698	4.947	4.947	5.267	5.267	4.937	4.937	5.018	5.018	5.318	5.318	5.077	5.077
Standard errors in parentheses are clustered at the country level.
*** p<0.01, ** p<0.05, * p<0.1

## Sheet: Supplementary-Table-6-Part-2
Supplementary Table 6 Part 2: Impact of BCG Vaccination on COVID-19 Mortality: Model 1, Drop Countries with HDI < 0.7
	(1)	(2)	(3)	(4)	(5)	(6)	(7)	(8)	(9)	(10)	(11)	(12)	(13)	(14)
	Dependent Variable: Log(Death)
	Sample 0		Sample 1		Sample 2		Sample 3		Sample 4		Sample 5		Sample 6
All BCG * Day 31-90	-0.765	-0.747	-0.645	-0.611	-0.645	-0.611	-0.765	-0.747	-0.645	-0.611	-0.645	-0.611	-0.710	-0.682
	(0.689)	(0.688)	(0.693)	(0.690)	(0.693)	(0.690)	(0.689)	(0.688)	(0.693)	(0.690)	(0.693)	(0.690)	(0.693)	(0.691)
All BCG * Day 91-150	-0.287	-0.265	-0.147	-0.115	-0.147	-0.115	-0.287	-0.265	-0.147	-0.115	-0.147	-0.115	-0.212	-0.182
	(0.726)	(0.735)	(0.732)	(0.738)	(0.732)	(0.738)	(0.726)	(0.735)	(0.732)	(0.738)	(0.732)	(0.738)	(0.733)	(0.740)
All BCG * Day 151+	-0.033	0.038	0.090	0.166	0.090	0.166	-0.033	0.038	0.090	0.166	0.090	0.166	0.051	0.126
	(0.608)	(0.636)	(0.615)	(0.640)	(0.615)	(0.640)	(0.608)	(0.636)	(0.615)	(0.640)	(0.615)	(0.640)	(0.614)	(0.639)
Had BCG * Day 31-90	0.089	0.126	0.288	0.323	0.288	0.323	0.089	0.126	0.288	0.323	0.288	0.323	0.074	0.114
	(0.734)	(0.732)	(0.744)	(0.742)	(0.744)	(0.742)	(0.734)	(0.732)	(0.744)	(0.742)	(0.744)	(0.742)	(0.739)	(0.736)
Had BCG * Day 91-150	-0.047	0.012	0.212	0.271	0.212	0.271	-0.047	0.012	0.212	0.271	0.212	0.271	-0.056	0.003
	(0.774)	(0.786)	(0.784)	(0.793)	(0.784)	(0.793)	(0.774)	(0.786)	(0.784)	(0.793)	(0.784)	(0.793)	(0.782)	(0.790)
Had BCG * Day 151+	-0.282	-0.190	0.057	0.151	0.057	0.151	-0.282	-0.190	0.057	0.151	0.057	0.151	-0.290	-0.199
	(0.669)	(0.701)	(0.668)	(0.699)	(0.668)	(0.699)	(0.669)	(0.701)	(0.668)	(0.699)	(0.668)	(0.699)	(0.676)	(0.704)
Observations	19,452	19,452	17,954	17,954	17,954	17,954	19,452	19,452	17,954	17,954	17,954	17,954	18,976	18,976
Adjusted R-squared	0.932	0.933	0.932	0.934	0.932	0.934	0.932	0.933	0.932	0.934	0.932	0.934	0.931	0.932
Day dummies	Yes	Yes	Yes	Yes	Yes	Yes	Yes	Yes	Yes	Yes	Yes	Yes	Yes	Yes
Country dummies	Yes	Yes	Yes	Yes	Yes	Yes	Yes	Yes	Yes	Yes	Yes	Yes	Yes	Yes
Government response index	Yes	-	Yes	-	Yes	-	Yes	-	Yes	-	Yes	-	Yes	-
Policy stringency index	-	Yes	-	Yes	-	Yes	-	Yes	-	Yes	-	Yes	-	Yes
# of countries	94	94	86	86	86	86	94	94	86	86	86	86	91	91
Outcome mean	5.154	5.154	5.515	5.515	5.515	5.515	5.154	5.154	5.515	5.515	5.515	5.515	5.29	5.29
Standard errors in parentheses are clustered at the country level.
*** p<0.01, ** p<0.05, * p<0.1

## Sheet: Supplementary-Table-7-Part-1
Supplementary Table 7 Part 1: Impact of BCG Vaccination on COVID-19 Mortality: Model 2
	1	2	3	4	5	6	7	8	9	10	11	12	13	14
	Dependent Variable: Log(Death)
	Sample 0		Sample 1		Sample 2		Sample 3		Sample 4		Sample 5		Sample 6
under50 * Day 31-90	-1.287***	-1.266***	-1.098**	-1.095**	-0.878*	-0.898*	-1.101**	-1.100**	-1.059**	-1.056**	-0.822*	-0.844*	-0.950**	-0.959**
	(0.463)	(0.461)	(0.463)	(0.464)	(0.460)	(0.464)	(0.462)	(0.463)	(0.465)	(0.466)	(0.461)	(0.466)	(0.466)	(0.468)
under50 * Day 91-150	-0.322	-0.257	-0.080	-0.026	0.113	0.136	-0.166	-0.128	0.010	0.066	0.224	0.247	0.051	0.081
	(0.527)	(0.530)	(0.526)	(0.532)	(0.534)	(0.546)	(0.537)	(0.546)	(0.523)	(0.529)	(0.529)	(0.542)	(0.537)	(0.548)
under50 * Day 151+	0.220	0.258	0.426	0.454	0.529	0.526	0.294	0.305	0.553	0.582	0.675	0.671	0.542	0.548
	(0.523)	(0.531)	(0.528)	(0.539)	(0.547)	(0.562)	(0.543)	(0.554)	(0.520)	(0.531)	(0.537)	(0.553)	(0.536)	(0.550)
over50 * Day 31-90	0.557	0.509	0.582	0.532	0.202	0.192	0.214	0.207	0.553	0.502	0.153	0.145	0.121	0.118
	(0.357)	(0.347)	(0.358)	(0.349)	(0.363)	(0.360)	(0.362)	(0.358)	(0.359)	(0.349)	(0.363)	(0.360)	(0.362)	(0.360)
over50 * Day 91-150	-0.120	-0.224	-0.071	-0.181	-0.390	-0.441	-0.393	-0.438	-0.141	-0.252	-0.491	-0.541	-0.541	-0.584
	(0.468)	(0.467)	(0.461)	(0.461)	(0.493)	(0.504)	(0.501)	(0.511)	(0.456)	(0.457)	(0.484)	(0.497)	(0.492)	(0.503)
over50 * Day 151+	-0.416	-0.486	-0.385	-0.458	-0.543	-0.563	-0.535	-0.550	-0.488	-0.562	-0.678	-0.698	-0.714	-0.728
	(0.542)	(0.549)	(0.533)	(0.541)	(0.583)	(0.600)	(0.594)	(0.609)	(0.523)	(0.531)	(0.569)	(0.587)	(0.577)	(0.594)
Observations	18,601	18,601	17,923	17,923	16,152	16,152	16,830	16,830	17,712	17,712	15,941	15,941	16,346	16,346
Adjusted R-squared	0.932	0.932	0.933	0.932	0.933	0.931	0.932	0.932	0.933	0.932	0.933	0.932	0.932	0.931
Day dummies	Yes	Yes	Yes	Yes	Yes	Yes	Yes	Yes	Yes	Yes	Yes	Yes	Yes	Yes
Country dummies	Yes	Yes	Yes	Yes	Yes	Yes	Yes	Yes	Yes	Yes	Yes	Yes	Yes	Yes
Policy stringency index	Yes	-	Yes	-	Yes	-	Yes	-	Yes	-	Yes	-	Yes	-
Governemnt response index	-	Yes	-	Yes	-	Yes	-	Yes	-	Yes	-	Yes	-	Yes
# of countries	92	92	88	88	78	78	82	82	87	87	77	77	79	79
Outcome mean	5.413	5.413	5.553	5.553	5.77	5.77	5.607	5.607	5.601	5.601	5.826	5.826	5.73	5.73
Marginal Effect:
under50 * Day 31-90	-0.630	-0.624	-0.567	-0.566	-0.486	-0.494	-0.571	-0.571	-0.553	-0.552	-0.463	-0.472	-0.515	-0.518
under50 * Day 91-150	-0.220	-0.180	-0.0591	-0.0193	0.0896	0.109	-0.120	-0.0940	0.00753	0.0513	0.185	0.205	0.0393	0.0633
under50 * Day 151+	0.185	0.221	0.384	0.414	0.494	0.491	0.254	0.264	0.523	0.557	0.666	0.661	0.511	0.518
over50 * Day 31-90	0.194	0.176	0.201	0.182	0.0725	0.0689	0.0776	0.0748	0.191	0.173	0.0547	0.0519	0.0435	0.0423
over50 * Day 91-150	-0.0375	-0.0691	-0.0222	-0.0553	-0.126	-0.141	-0.128	-0.142	-0.0438	-0.0767	-0.157	-0.172	-0.173	-0.186
over50 * Day 151+	-0.124	-0.144	-0.114	-0.134	-0.171	-0.177	-0.170	-0.175	-0.143	-0.163	-0.211	-0.216	-0.222	-0.226
Standard errors in parentheses are clustered at the country level.
*** p<0.01, ** p<0.05, * p<0.1

## Sheet: Supplementary-Table-7-Part-2
Supplementary Table 7 Part 2: Impact of BCG Vaccination on COVID-19 Mortality: Model 2, Drop Countries with HDI < 0.7
	1	2	3	4	5	6	7	8	9	10	11	12	13	14
	Dependent Variable: Log(Death)
	Sample 0		Sample 1		Sample 2		Sample 3		Sample 4		Sample 5		Sample 6
under50 * Day 31-90	-1.029**	-1.037**	-0.804*	-0.831*	-0.804*	-0.831*	-1.029**	-1.037**	-0.804*	-0.831*	-0.804*	-0.831*	-0.892*	-0.912*
	(0.473)	(0.475)	(0.469)	(0.475)	(0.469)	(0.475)	(0.473)	(0.475)	(0.469)	(0.475)	(0.469)	(0.475)	(0.473)	(0.477)
under50 * Day 91-150	-0.313	-0.299	-0.054	-0.053	-0.054	-0.053	-0.313	-0.299	-0.054	-0.053	-0.054	-0.053	-0.170	-0.166
	(0.566)	(0.577)	(0.561)	(0.575)	(0.561)	(0.575)	(0.566)	(0.577)	(0.561)	(0.575)	(0.561)	(0.575)	(0.567)	(0.580)
under50 * Day 151+	0.087	0.071	0.299	0.276	0.299	0.276	0.087	0.071	0.299	0.276	0.299	0.276	0.227	0.206
	(0.601)	(0.615)	(0.603)	(0.618)	(0.603)	(0.618)	(0.601)	(0.615)	(0.603)	(0.618)	(0.603)	(0.618)	(0.601)	(0.616)
over50 * Day 31-90	0.292	0.303	0.178	0.194	0.178	0.194	0.292	0.303	0.178	0.194	0.178	0.194	0.186	0.202
	(0.405)	(0.401)	(0.405)	(0.403)	(0.405)	(0.403)	(0.405)	(0.401)	(0.405)	(0.403)	(0.405)	(0.403)	(0.402)	(0.400)
over50 * Day 91-150	0.087	0.086	-0.032	-0.031	-0.032	-0.031	0.087	0.086	-0.032	-0.031	-0.032	-0.031	-0.022	-0.020
	(0.558)	(0.570)	(0.554)	(0.567)	(0.554)	(0.567)	(0.558)	(0.570)	(0.554)	(0.567)	(0.554)	(0.567)	(0.555)	(0.568)
over50 * Day 151+	0.070	0.096	-0.043	-0.017	-0.043	-0.017	0.070	0.096	-0.043	-0.017	-0.043	-0.017	-0.037	-0.010
	(0.698)	(0.713)	(0.690)	(0.705)	(0.690)	(0.705)	(0.698)	(0.713)	(0.690)	(0.705)	(0.690)	(0.705)	(0.693)	(0.708)
Observations	14,064	14,064	13,597	13,597	13,597	13,597	14,064	14,064	13,597	13,597	13,597	13,597	13,791	13,791
Adjusted R-squared	0.934	0.933	0.934	0.933	0.934	0.933	0.934	0.933	0.934	0.933	0.934	0.933	0.934	0.933
Day dummies	Yes	Yes	Yes	Yes	Yes	Yes	Yes	Yes	Yes	Yes	Yes	Yes	Yes	Yes
Country dummies	Yes	Yes	Yes	Yes	Yes	Yes	Yes	Yes	Yes	Yes	Yes	Yes	Yes	Yes
Policy Stringency index	Yes	-	Yes	-	Yes	-	Yes	-	Yes	-	Yes	-	Yes	-
Governemnt response index	-	Yes	-	Yes	-	Yes	-	Yes	-	Yes	-	Yes	-	Yes
# of countries	68	68	65	65	65	65	68	68	65	65	65	65	66	66
Outcome mean	5.741	5.741	5.892	5.892	5.892	5.892	5.741	5.741	5.892	5.892	5.892	5.892	5.827	5.827
Marginal Effect:
under50 * Day 31-90	-0.539	-0.542	-0.450	-0.461	-0.450	-0.461	-0.539	-0.542	-0.450	-0.461	-0.450	-0.461	-0.486	-0.494
under50 * Day 91-150	-0.209	-0.201	-0.0397	-0.0387	-0.0397	-0.0387	-0.209	-0.201	-0.0397	-0.0387	-0.0397	-0.0387	-0.119	-0.117
under50 * Day 151+	0.0677	0.0550	0.249	0.228	0.249	0.228	0.0677	0.0550	0.249	0.228	0.249	0.228	0.184	0.166
over50 * Day 31-90	0.124	0.128	0.0736	0.0807	0.0736	0.0807	0.124	0.128	0.0736	0.0807	0.0736	0.0807	0.0770	0.0842
over50 * Day 91-150	0.0353	0.0350	-0.0126	-0.0122	-0.0126	-0.0122	0.0353	0.0350	-0.0126	-0.0122	-0.0126	-0.0122	-0.00876	-0.00780
over50 * Day 151+	0.0282	0.0392	-0.0170	-0.00687	-0.0170	-0.00687	0.0282	0.0392	-0.0170	-0.00687	-0.0170	-0.00687	-0.0147	-0.00406
Standard errors in parentheses are clustered at the country level.
*** p<0.01, ** p<0.05, * p<0.1

## Sheet: Supplementary-Table-8-Part-1
Supplementary Table 8 Part 1: Impact of BCG Vaccination on COVID-19 Mortality: Model 3
High BCG Coverage v.s Low BCG Coverage
	(1)	(2)	(3)	(4)	(5)	(6)	(7)	(8)	(9)	(10)	(11)	(12)	(13)	(14)
	Dependent Variable: Log(Death)
	Sample 0		Sample 1		Sample 2		Sample 3		Sample 4		Sample 5		Sample 6
High BCG Coverage (1990-2018) * Day 31-90	-0.492*	-0.575**	-0.369	-0.462*	-0.790**	-0.826**	-0.893**	-0.913**	-0.355	-0.452*	-0.803**	-0.839**	-0.865**	-0.891**
	(0.257)	(0.251)	(0.260)	(0.255)	(0.394)	(0.384)	(0.367)	(0.356)	(0.258)	(0.254)	(0.394)	(0.383)	(0.368)	(0.358)
High BCG Coverage (1990-2018) * Day 91-150	-0.485	-0.569*	-0.357	-0.444	-0.975**	-0.998**	-1.041**	-1.056**	-0.318	-0.411	-0.983**	-1.005**	-1.005**	-1.026**
	(0.337)	(0.333)	(0.345)	(0.340)	(0.465)	(0.448)	(0.434)	(0.417)	(0.341)	(0.338)	(0.465)	(0.448)	(0.434)	(0.419)
High BCG Coverage (1990-2018) * Day 151+	-0.393	-0.455	-0.297	-0.353	-0.775	-0.782	-0.830*	-0.839*	-0.259	-0.319	-0.784	-0.790	-0.788	-0.802*
	(0.370)	(0.370)	(0.379)	(0.380)	(0.505)	(0.496)	(0.475)	(0.465)	(0.377)	(0.378)	(0.505)	(0.496)	(0.475)	(0.465)
Observations	23552	23354	22469	22271	18139	18139	19028	19028	22193	21995	18050	18050	18658	18658
Adjusted $R^2$	0.920	0.920	0.919	0.919	0.922	0.920	0.923	0.922	0.922	0.921	0.923	0.921	0.924	0.922
Day Dummies	Yes	Yes	Yes	Yes	Yes	Yes	Yes	Yes	Yes	Yes	Yes	Yes	Yes	Yes
Country Dummies	Yes	Yes	Yes	Yes	Yes	Yes	Yes	Yes	Yes	Yes	Yes	Yes	Yes	Yes
Policy Stringency Index	Yes	-	Yes	-	Yes	-	Yes	-	Yes	-	Yes	-	Yes	-
Government Response Index	-	Yes	-	Yes	-	Yes	-	Yes	-	Yes	-	Yes	-	Yes
# of Countries	119	118	113	112	89	89	94	94	111	110	88	88	91	91
Outcome Mean	4.725	4.737	4.863	4.876	5.232	5.232	5.080	5.080	4.922	4.936	5.255	5.255	5.170	5.170
Mean Vaccine Coverage	0.800	0.806	0.799	0.806	0.873	0.873	0.869	0.869	0.796	0.803	0.873	0.873	0.867	0.867
Marginal Effect:
High BCG Coverage * Day 31-90	-0.388	-0.438	-0.309	-0.370	-0.546	-0.562	-0.591	-0.599	-0.299	-0.364	-0.552	-0.568	-0.579	-0.590
High BCG Coverage * Day 91-150	-0.384	-0.434	-0.300	-0.358	-0.623	-0.631	-0.647	-0.652	-0.272	-0.337	-0.626	-0.634	-0.634	-0.641
High BCG Coverage * Day 151+	-0.325	-0.365	-0.257	-0.298	-0.539	-0.542	-0.564	-0.568	-0.229	-0.273	-0.543	-0.546	-0.545	-0.551
Standard errors in parentheses are clustered at the country level.
*** p<0.01, ** p<0.05, * p<0.1

[truncated: 6 more sheets: Supplementary-Table-8-Part-2, Supplementary-Table-8-Part-3, Supplementary-Table-8-Part-4, Supplementary-Table-9, Supplementary-Table-10, Supplementary-Table-11]
